# Supplementary material for: Preferences of Treatment Strategies among Women with Low-Risk DCIS and Oncologists
Source: Cancers (Basel). 2021 Aug 6;13(16):3962. doi: 10.3390/cancers13163962 (PMC8394332; doi:10.3390/cancers13163962)
Supplement: Supplementary file 1 [file cancers-13-03962-s001.zip]

Archive with 1 entries (1 files):
- cancers-1315138-supplementary.pdf
